# Supplementary material for: Anisotropic SmFe10V2 Bulk Magnets with Enhanced Coercivity via Ball Milling Process
Source: Nanomaterials (Basel). 2024 Aug 8;14(16):1329. doi: 10.3390/nano14161329 (PMC11357663; doi:10.3390/nano14161329)
Supplement: Supplementary file 1 [file nanomaterials-14-01329-s001.zip]

Archive with 1 entries (1 files):
- nanomaterials-3102521-supplementary.pdf
